# Supplementary material for: Metabolomic Profiling of Extracellular Vesicles Reveals Distinct Metabolic Dysregulation and Treatment-Specific Signatures in Depression
Source: Biomolecules. 2026 Apr 2;16(4):533. doi: 10.3390/biom16040533 (PMC13113742; doi:10.3390/biom16040533)
Supplement: Supplementary file 1 [file biomolecules-16-00533-s001.zip]

Archive with 1 entries (1 files):
- biomolecules-4237440-supplementary pub2.pdf
